# Supplementary material for: Characterization of TMEM16F-Specific Affibodies and Their Cellular Effects
Source: Membranes (Basel). 2025 Aug 28;15(9):255. doi: 10.3390/membranes15090255 (PMC12471793; doi:10.3390/membranes15090255)
Supplement: Supplementary file 1 [file membranes-15-00255-s001.zip]

Archive with 1 entries (1 files):
- membranes-3807655-supplementary.docx
